# Supplementary material for: Variation in sleep and metabolic function is associated with latitude and average temperature in Drosophila melanogaster
Source: Ecol Evol. 2018 Mar 26;8(8):4084–97. doi: 10.1002/ece3.3963 (PMC5916307; doi:10.1002/ece3.3963)
Supplement: Supplementary file 2 [file ECE3-8-4084-s002.xlsx]

## Sheet: S1
Table S1: Results of linear regression analyses predicting sleep traits from geographic variables. Significant correlations are shown in bold, while the correlations that survive Bonferonni correction are shown in red.
Trait:	Geographic Region:	Geographic Variable:	F-Value	P-Value	R2
Day Sleep Duration	Global	Latitude	F1,22 = 2.6100	0.1211	0.1105
		Longitude	F1,22 = 0.0008	0.9781	0
		Altitude	F1,22 = 0.0574	0.8129	0.0026
		Temperature	F1,22 = 3.0298	0.0957	0.0034
	Americas	Latitude	F1,22 = 1.7719	0.2127	0.1505
		Longitude	F1,22 = 0.4338	0.525	0.04158
		Altitude	F1,22 = 0.2451	0.6312	0.0239
		Temperature	F1,22 = 2.5356	0.1424	0.2023
	Europe/Middle East/Africa	Latitude	F1,22 = 0.2712	0.6212	0.0432
		Longitude	F1,22 = 0.2844	0.613	0.0453
		Altitude	F1,22 = 0.295	0.6287	0.0415
		Temperature	F1,22 = 0.0234	0.8834	0.0039
	Asia	Latitude	F1,22 = 1.9662	0.2959	0.4957
		Longitude	F1,22 = 0.6026	0.5188	0.2315
		Altitude	F1,22 = 0.0140	0.9166	0.0069
		Temperature	F1,22 = 5.1662	0.1509	0.7209
Night Sleep Duration	Global	Latitude	F1,22 = 5.1586	0.0338	0.1972
		Longitude	F1,22 = 3.4109	0.0783	0.1342
		Altitude	F1,22 = 0.0015	0.9698	0
		Temperature	F1,22 = 3.8453	0.0627	0.1489
	Americas	Latitude	F1,22 = 2.4017	0.1522	0.19366
		Longitude	F1,22 = 0.1280	0.7279	0.0126
		Altitude	F1,22 = 0.0979	0.7607	0.0097
		Temperature	F1,22 = 8.1566	0.0117	0.4492
	Europe/Middle East/Africa	Latitude	F1,22 = 0.0358	0.8563	0.0059
		Longitude	F1,22 = 0.7476	0.4205	0.1108
		Altitude	F1,22 = 0.5654	0.4805	0.0861
		Temperature	F1,22 = 0.0225	0.8857	0.0037
	Asia	Latitude	F1,22 = 0.8677	0.4499	0.3026
		Longitude	F1,22 = 0.0092	0.9324	0.0046
		Altitude	F1,22 = 0.7686	0.4731	0.2776
		Temperature	F1,22 = 6.0831	0.1325	0.7526
Total Sleep Duration	Global	Latitude	F1,22 = 4.7732	0.0404	0.1852
		Longitude	F1,22 = 0.9239	0.3469	0.0403
		Altitude	F1,22 = 0.0123	0.9127	0.0006
		Temperature	F1,22 = 4.3434	0.049	0.1649
	Americas	Latitude	F1,22 = 2.6255	0.1362	0.208
		Longitude	F1,22 = 0.3635	0.56	0.0351
		Altitude	F1,22 = 0.2245	0.2245	0.022
		Temperature	F1,22 = 7.5846	0.0107	0.3583
	Europe/Middle East/Africa	Latitude	F1,22 = 0.1275	0.7333	0.0208
		Longitude	F1,22 = 0.5247	0.4961	0.0804
		Altitude	F1,22 = 0.4278	0.5373	0.0666
		Temperature	F1,22 = 0.0000	0.9966	0
	Asia	Latitude	F1,22 = 1.3607	0.3637	0.4049
		Longitude	F1,22 = 0.1441	0.7407	0.0672
		Altitude	F1,22 = 0.2585	0.6617	0.1145
		Temperature	F1,22 = 7.1217	0.0124	0.7807
Activity	Global	Latitude	F1,22 = 6.5475	0.0179	0.2294
		Longitude	F1,22 = 0.0020	0.9647	0
		Altitude	F1,22 = 0.0247	0.8765	0.0011
		Temperature	F1,22 = 8.5920	0.0077	0.2809
	Americas	Latitude	F1,22 = 1.6068	0.2337	0.1384
		Longitude	F1,22 = 0.4750	0.5064	0.0454
		Altitude	F1,22 = 0.0257	0.8759	0.0026
		Temperature	F1,22 = 6.2934	0.031	0.3863
	Europe/Middle East/Africa	Latitude	F1,22 = 0.9959	0.3568	0.1423
		Longitude	F1,22 = 0.2361	0.6443	0.0379
		Altitude	F1,22 = 0.4639	0.5212	0.0718
		Temperature	F1,22 = 0.3142	0.5954	0.0498
	Asia	Latitude	F1,22 = 1.5171	0.3432	0.4313
		Longitude	F1,22 = 0.0018	0.97	0.0009
		Altitude	F1,22 = 1.9186	0.3003	0.4896
		Temperature	F1,22 = 4.4237	0.1702	0.6887
Bout Number	Global	Latitude	F1,22 = 0.3478	0.5614	0.0156
		Longitude	F1,22 = 1.7009	0.2056	0.0718
		Altitude	F1,22 = 0.8147	0.3765	0.0357
		Temperature	F1,22 = 0.7955	0.3821	0.0349
	Americas	Latitude	F1,22 = 0.0011	0.9744	0.0001
		Longitude	F1,22 = 0.0403	0.845	0.004
		Altitude	F1,22 = 0.4116	0.5356	0.0395
		Temperature	F1,22 = 0.6361	0.4437	0.0598
	Europe/Middle East/Africa	Latitude	F1,22 = 0.1324	0.7284	0.0216
		Longitude	F1,22 = 4.0267	0.0916	0.4016
		Altitude	F1,22 = 0.5569	0.4837	0.0849
		Temperature	F1,22 = 0.12452	0.7362	0.0203
	Asia	Latitude	F1,22 = 0.6403	0.5076	0.2425
		Longitude	F1,22 = 0.6566	0.5028	0.2472
		Altitude	F1,22 = 0.2161	0.6877	0.0975
		Temperature	F1,22 = 0.0227	0.8941	0.0112
Bout Length	Global	Latitude	F1,22 = 2.0709	0.1642	0.086
		Longitude	F1,22 = 2.9394	0.1005	0.1179
		Altitude	F1,22 = 0.2444	0.626	0.011
		Temperature	F1,22 = 2.9562	0.0996	0.1185
	Americas	Latitude	F1,22 = 0.6810	0.4285	0.0638
		Longitude	F1,22 = 0.0861	0.7752	0.00854
		Altitude	F1,22 = 0.1230	0.7331	0.0122
		Temperature	F1,22 = 2.7274	0.1297	0.2143
	Europe/Middle East/Africa	Latitude	F1,22 = 0.2114	0.6619	0.034
		Longitude	F1,22 = 1.1443	0.3259	0.1602
		Altitude	F1,22 = 0.5498	0.4864	0.0839
		Temperature	F1,22 = 0.0415	0.8452	0.0069
	Asia	Latitude	F1,22 = 0.1111	0.7706	0.0526
		Longitude	F1,22 = 0.0062	0.9445	0.0031
		Altitude	F1,22 = 0.3955	0.5937	0.1651
		Temperature	F1,22 = 1.1063	0.4032	0.3562

## Sheet: S2
Table S2: Changes in sleep as a result of starvation is locality specific. Results of a t-test are shown for each locality. The analyses that survive Bonferonni correction are indicated in bold. Localities that significantly increase sleep are shown in red, while significant decreases in sleep are shown in blue.
Locality	24 hrs Starvation		48 hrs Starvation
	t-Value	P-Value	t-Value	P-Value
Bermuda	F35 = 5.0683	0.0001	F35 = 4.6074	0.0001
American Samoa	F34 = 5.4375	0.0001	F34 = 7.5436	0.0001
Southwest Harbor, Maine	F39 = 0.8599	0.3951	F39 = 1.2938	0.2033
Bogota, Colombia	F31 = 4.5872	0.0001	F31 = 11.830	0.0001
Athens, Greece	F30 = 4.4978	0.0001	F30 = 2.8247	0.0083
Kariba Dam, Zimbabwe	F31 = 7.3848	0.0001	F31 = 10.2100	0.0001
La Jolla, California	F29 = 0.9488	0.3509	F29 = 4.4803	0.0001
Fukushima, Japan	F38 = 3.5680	0.0001	F38 = 9.1737	0.0001
Pyrenees, Spain	F37 = 3.7739	0.0006	F37 = 8.5029	0.0001
Cebu, Philippines	F31 = 0.3453	0.7322	F31 = 8.3707	0.0001
Ogasawara Islands, Japan	F31 = 6.6683	0.0001	F31 = 8.2455	0.0001
Blacksburg, Virginia	F38 = 0.3154	0.7542	F38 = 11.966	0.0001
Crete, Greece	F35 = 4.0457	0.0003	F35 = 9.4362	0.0001
Queensland, Australia	F32 = 2.9619	0.0057	F32 = 0.6021	0.5514
San Luis Potosi, Mexico	F39 = 1.3325	0.1904	F39 = -12.347	0.0001
Bahia, Brazil	F31 = 0.1566	0.8766	F31 = 4.8808	0.0001
Queensferry, Scotland	F31 = 4.9299	0.0001	F31 = 10.265	0.0001
Chiapas, Mexico	F30 = 3.1466	0.0037	F30 = 9.1310	0.0001
Ica, Peru	F30 = 8.5526	0.0001	F30 = 3.8599	0.0006
Monkey Hill, St. Kitts	F37 = 0.0141	0.9888	F37 = 5.0224	0.0001
Plainville, Connecticut	F35 = 2.3984	0.0219	F35 = 4.4659	0.0001
Cape Town, South Africa	F33 = 9.0388	0.0001	F33 = 5.7075	0.0001
Israel	F33 = 1.2139	0.2334	F33 = 1.3591	0.1833
Madeira, Portugal	F35 = 3.3343	0.002	F35 = 1.9356	0.061

## Sheet: S3
Table S3: Results of linear regression analyses predicting starvation-induced sleep suppression and starvation resistance from geographic variables.
Trait:	Geographic Region:	Geographic Variable:	F-Value	P-Value	R2
% Change in Sleep	Global	Latitude	F1,22 = 0.0000	0.9971	0
		Longitude	F1,22 = 1.5103	0.2321	0.0642
		Altitude	F1,22 = 0.2861	0.5981	0.0128
		Temperature	F1,22 = 0.1061	0.7477	0.0048
	Americas	Latitude	F1,22 = 2.4511	0.1485	0.1969
		Longitude	F1,22 = 0.0477	0.8316	0.0047
		Altitude	F1,22 = 0.3280	0.5795	0.0318
		Temperature	F1,22 = 0.9848	0.3444	0.0897
	Europe/Middle East/Africa	Latitude	F1,22 = 0.0159	0.9039	0.0026
		Longitude	F1,22 = 1.8222	0.2258	0.233
		Altitude	F1,22 = 1.1072	0.3332	0.1558
		Temperature	F1,22 = 0.1760	0.6894	0.0285
	Asia	Latitude	F1,22 = 9.2098	0.0936	0.8216
		Longitude	F1,22 = 4.5747	0.1659	0.6958
		Altitude	F1,22 = 0.1495	0.7363	0.0695
		Temperature	F1,22 = 3.6960	0.1945	0.6489
Starvation Resistance	Global	Latitude	F1,22 = 0.5774	0.4554	0.02558
		Longitude	F1,22 = 0.9688	0.3357	0.0422
		Altitude	F1,22 = 0.3075	0.5848	0.0138
		Temperature	F1,22 = 0.0000	0.9968	0
	Americas	Latitude	F1,22 = 0.4191	0.532	0.0402
		Longitude	F1,22 = 0.0125	0.9133	0.0012
		Altitude	F1,22 = 0.1671	0.6914	0.0164
		Temperature	F1,22 = 0.0168	0.8993	0.0017
	Europe/Middle East/Africa	Latitude	F1,22 = 0.790	0.4114	0.1149
		Longitude	F1,22 = 2.7882	0.146	0.3173
		Altitude	F1,22 = 1.2281	0.3102	0.1699
		Temperature	F1,22 = 0.2320	0.6471	0.0372
	Asia	Latitude	F1,22 = 0.0834	0.7999	0.04
		Longitude	F1,22 = 0.9257	0.4375	0.3164
		Altitude	F1,22 = 0.8206	0.4606	0.2909
		Temperature	F1,22 = 0.0655	0.8219	0.0317

## Sheet: S4
Table S4: Mean responses of nutrient storage measurements for each locality. The standard error (SE) is shown to the right of each mean, while the sample sizes are depicted on the far right.
Locality	TAG		Glucose		Glycogen		Sample Size
	Average	SE	Average	SE	Average	SE
Bermuda	0.54	0.053	0.12	0.007	0.12	0.016	9
American Samoa	0.58	0.057	0.06	0.006	0.46	0.029	12
Southwest Harbor, Maine	0.52	0.024	0.16	0.008	0.29	0.031	15
Bogota, Colombia	0.4	0.023	0.05	0.004	0.16	0.012	14
Athens, Greece	0.33	0.018	0.08	0.002	0.18	0.011	14
Kariba Dam, Zimbabwe	0.91	0.062	0.05	0.005	0.28	0.008	14
La Jolla, California	0.81	0.049	0.15	0.008	0.41	0.053	15
Fukushima, Japan	0.85	0.046	0.17	0.007	0.49	0.024	15
Pyrenees, Spain	0.45	0.023	0.18	0.003	0.3	0.016	14
Cebu, Philippines	0.66	0.04	0.12	0.008	0.43	0.02	15
Ogasawara Islands, Japan	0.89	0.054	0.15	0.005	0.61	0.026	13
Blacksburg, Virginia	0.88	0.04	0.1	0.005	0.35	0.026	15
Crete, Greece	0.86	0.056	0.11	0.01	0.31	0.023	15
Queensland, Australia	0.25	0.012	0.04	0.003	0.12	0.009	13
San Luis Potosi, Mexico	0.68	0.03	0.12	0.004	0.37	0.02	14
Bahia, Brazil	0.48	0.015	0.04	0.002	0.26	0.013	14
Queensferry, Scotland	1.03	0.027	0.17	0.005	0.34	0.019	13
Chiapas, Mexico	0.7	0.018	0.11	0.003	0.36	0.009	14
Ica, Peru	0.87	0.023	0.07	0.002	0.33	0.016	14
Monkey Hill, St. Kitts	0.63	0.021	0.09	0.004	0.29	0.017	14
Plainville, Connecticut	0.97	0.044	0.15	0.006	0.37	0.024	14
Cape Town, South Africa	0.53	0.023	0.04	0.003	0.29	0.01	14
Israel	0.38	0.024	0.18	0.005	0.21	0.021	14
Madeira, Portugal	0.79	0.041	0.17	0.007	0.26	0.028	15

## Sheet: S5
Table S5: Results of linear regression analyses predicting energy storage traits from geographic variables. Significant correlations are shown in bold, while the correlations that survive Bonferonni correction are shown in red.
Trait:	Geographic Region:	Geographic Variable:	F-Value	P-Value	R2
TAG	Global	Latitude	F1,22 = 1.7452	0.2001	0.0735
		Longitude	F1,22 = 0.0883	0.7691	0.7691
		Altitude	F1,22 = 0.1451	0.7069	0.0066
		Temperature	F1,22 = 1.5280	0.2295	0.0649
	Americas	Latitude	F1,22 = 2.6961	0.1316	0.2124
		Longitude	F1,22 = 0.1254	0.7306	0.0124
		Altitude	F1,22 = 0.0783	0.7853	0.0078
		Temperature	F1,22 = 1.9636	0.1914	0.1641
	Europe/Middle East/Africa	Latitude	F1,22 = 0.0353	0.8572	0.0058
		Longitude	F1,22 = 0.7718	0.4135	0.114
		Altitude	F1,22 = 0.0001	0.9927	0
		Temperature	F1,22 = 0.0047	0.9478	0.0008
	Asia	Latitude	F1,22 = 0.6017	0.5191	0.2313
		Longitude	F1,22 = 0.0044	0.9533	0.0022
		Altitude	F1,22 = 0.6265	0.5116	0.2385
		Temperature	F1,22 = 0.4938	0.555	0.198
Glucose	Global	Latitude	F1,22 = 15.9415	0.0006	0.4202
		Longitude	F1,22 = 0.2680	0.6099	0.012
		Altitude	F1,22 = 1.0923	0.3073	0.0473
		Temperature	F1,22 = 7.9255	0.0101	0.2648
	Americas	Latitude	F1,22 = 32.5432	0.0002	0.7649
		Longitude	F1,22 = 0.0001	0.9925	0
		Altitude	F1,22 = 8.5040	0.0154	0.4596
		Temperature	F1,22 = 6.6469	0.0275	0.3993
	Europe/Middle East/Africa	Latitude	F1,22 = 2.1442	0.1934	0.2633
		Longitude	F1,22 = 1.9748	0.2095	0.2476
		Altitude	F1,22 = 0.4019	0.5495	0.0628
		Temperature	F1,22 = 1.5731	0.2564	0.2077
	Asia	Latitude	F1,22 = 0.7414	0.48	0.2704
		Longitude	F1,22 = 0.0117	0.9239	0.0058
		Altitude	F1,22 = 1.0321	0.4166	0.3404
		Temperature	F1,22 = 0.8577	0.4522	0.3001
Glycogen	Global	Latitude	F1,22 = 0.0634	0.8036	0.0028
		Longitude	F1,22 = 0.1654	0.6881	0.0075
		Altitude	F1,22 = 01566	0.6961	0.0071
		Temperature	F1,22 = 0.0559	0.8153	0.0025
	Americas	Latitude	F1,22 = 0.2355	0.6379	0.023
		Longitude	F1,22 = 8.8893	0.0138	0.4706
		Altitude	F1,22 = 0.0825	0.7797	0.0082
		Temperature	F1,22 = 0.415	0.7146	0.014
	Europe/Middle East/Africa	Latitude	F1,22 = 0.9896	0.3583	0.1416
		Longitude	F1,22 = 1.1647	0.322	0.1626
		Altitude	F1,22 = 0.0001	0.9928	0
		Temperature	F1,22 = 2.1154	0.1961	0.2607
	Asia	Latitude	F1,22 = 0.2694	0.6554	0.1187
		Longitude	F1,22 = 0.0170	0.9081	0.0084
		Altitude	F1,22 = 0.3859	0.5978	0.1617
		Temperature	F1,22 = 0.1380	0.7459	0.0646
